# Supplementary material for: HLA-A*01:01 allele diminishing in COVID-19 patients population associated with non-structural epitope abundance in CD8+ T-cell repertoire
Source: PeerJ. 2023 Jan 18;11:e14707. doi: 10.7717/peerj.14707 (PMC9864130; doi:10.7717/peerj.14707)
Supplement: Supplemental Information 3 [file peerj-11-14707-s003.xlsx]

## Sheet: Table_S3
Supplementary Table S3:
Association of HLA Class I Genotypes With Waves of Coronavirus Disease-19.
Allele	Frequency, Population	Frequency, Wave 1	Frequency, Wave 3	p-value, Wave 3 vs Wave 1	OR, Wave 3 vs Wave 1	p-value, Wave 3 vs Population	OR, Wave 3 vs Population	p-value, Wave 1 vs Population	OR, Wave 1 vs Population
HLA-A*01:01	13.3	17.3	9.2	0.0015035062480295946	0.4888694729094345	0.030868573607360245	0.6631897176710476	0.10107514544721137	1.357048491969216
HLA-C*07:02	12.1	7.5	14	0.0184172241037732	1.8417653752160636	0.6640021360418469	1.0842118696589191	0.03148998733271093	0.5885400846955178
HLA-C*15:02	2.3	3.5	1	0.018281191501441717	0.2823554520776511	0.09430522418852066	0.42245403147767846	0.3068779757594347	1.4971618958227386
HLA-A*26:01	5.1	3.5	7	0.041727380610757286	2.039033664516175	0.1392447777730077	1.4476322492105045	0.424805446683128	0.7097841508347138
HLA-C*03:02	0.9	1.9	0.4	0.061480659929100366	0.20923031543668288	0.34000401346343595	0.42593336612534066	0.2238746538770463	2.037127746614756
HLA-A*30:01	2.2	2.8	1.2	0.11024429131791022	0.41746448691500465	0.21281868001451174	0.5352757049161572	0.5238502387772076	1.282818126377336
HLA-A*33:01	1.6	2.2	0.8	0.11944358927847007	0.358758568916424	0.22750700918938122	0.48525251925598395	0.6199977294493666	1.3533261252115671
HLA-A*33:03	1.1	1.9	0.6	0.09773317407413629	0.31433872316612793	0.5517605009720331	0.5682914564288574	0.2531103418864277	1.808746523197036
HLA-C*06:02	11.2	13.2	9.2	0.10100102529955868	0.6842716011354822	0.3981331998252843	0.8465310393409957	0.2949404651583826	1.2373936509460002
HLA-A*02:01	24.4	25.5	28.4	0.39655020702017496	1.1724699108823684	0.25503983124888585	1.1670444554380681	1.0000000000000013	0.9953011621409402
HLA-A*03:01	13.3	11.6	13.8	0.5088535935234025	1.1733108786119457	0.9320563174669257	1.0231968810715828	0.5456362011158316	0.8719750530663926
HLA-C*07:01	12.6	11.9	12	0.9999999999999998	1.0181603139925903	0.7261632523352752	0.9333700524383315	0.7588218758102303	0.9167288538943601
HLA-C*04:01	12.5	13.5	10.8	0.25649421071587464	0.7672497519813591	0.4730684206041398	0.8652480198183305	0.544285465845722	1.1278407685299534
HLA-C*12:03	12	13.2	14.6	0.5922893220653677	1.1394433427608692	0.26146325850687524	1.2178670631782142	0.757359810127668	1.0687393305087947
HLA-A*24:02	11.8	9.4	11.6	0.6352792420962098	1.1509082285352439	0.8567605034912191	0.9631263229494013	0.4564317336107786	0.8367947441825263
HLA-B*07:02	10.9	6.3	11	0.11695337387194746	1.5728671051817733	0.706589401790535	0.9158004739188526	0.04041981738608488	0.5821513192257625
HLA-B*08:01	7	7.9	6.6	0.48171887686597736	0.8033126839881025	0.737462519126312	0.9091134068958286	0.6135617730757005	1.1318328833774018
HLA-B*44:02	7	4.1	6.8	0.16079835971475953	1.660466481763559	0.9110287076065463	0.9554364018005561	0.07658691975795827	0.5752886952950195
HLA-B*18:01	6.9	7.5	9	0.5132939001779584	1.2358056636498171	0.20342905778883352	1.3060195097055423	0.7979574950982526	1.0567387140361562
HLA-B*35:01	6.3	4.7	5	1.0000000000000002	1.0630878979128233	0.4661580884053107	0.8118793716903334	0.3998061328489096	0.7637063916571767
HLA-C*02:02	5.8	4.4	6	0.4117513190292754	1.3925800673074824	0.9999999999999998	1.0216336409498987	0.3737670847682412	0.7335517729863402
HLA-B*13:02	5.5	7.2	5	0.1660795734264539	0.6484335016959161	0.7038154078394635	0.8886611879477346	0.26355779851429384	1.3707946472706023
HLA-B*51:01	5.1	7.9	5.8	0.312555861938976	0.7519650222578403	0.5332773164140853	1.1625530781954632	0.11816156793126993	1.546165256320941
HLA-C*03:04	5.1	6.9	5.6	0.3604611336381119	0.7414349688981654	0.7977906369588273	1.0649211308311717	0.19359724288242391	1.4364609523279388
HLA-A*11:01	5	5.7	6.6	0.5500412843730115	1.2466788302873777	0.223718395619736	1.3357101007119143	0.8813902198115934	1.0713369933371082
HLA-B*38:01	4.8	4.4	6.4	0.34539917478536375	1.4377251372547484	0.20391739695004116	1.3838443891134684	1.0000000000000002	0.9624411104881156
HLA-C*05:01	4.8	2.5	4	0.32512670779176106	1.613693590021366	0.5874043301493082	0.8490285675644583	0.13405009875519605	0.5260541327154015
HLA-A*25:01	4.2	6.3	7.4	0.4798689022172518	1.2530431491609977	0.011646002898632784	1.8714073698206268	0.20840098978914398	1.4932157787632876
HLA-C*03:03	3.7	3.1	2.8	0.8328869578525673	0.8873765246094414	0.5282357582216797	0.7913702458991636	0.8576350768165621	0.8918619968369931
HLA-B*15:01	3.6	4.1	3.8	0.8546379620665115	0.9268427562251244	0.8819311792516963	1.0511897478375571	0.7301700013305301	1.1341811275738292
HLA-C*01:02	3.4	5.7	4.4	0.48845955768948807	0.7847691557390428	0.5494690076033659	1.1930200850445705	0.2291626597094508	1.5203294417380446
HLA-A*68:01	3.3	1.3	1.4	0.9999999999999999	1.1144809394891584	0.04918489035661536	0.42011097306730794	0.06898457267714231	0.3769670021247895
HLA-A*32:01	3.2	2.8	3.2	0.8374120591197839	1.1348450308503157	0.9999999999999999	1.0149927387427629	0.8512352697843886	0.89436756474021
HLA-B*27:05	3	3.8	3	0.6889354737555803	0.8605210642786363	0.9999999999999999	1.0268009203691895	0.7030783683535405	1.193241679010581
HLA-B*40:01	3	5.7	2.6	0.021077765400423956	0.4111411880954626	0.6095164070164543	0.7867577683883156	0.0552618530824428	1.9142899969011014
HLA-A*23:01	2.7	3.5	2.4	0.39135485638022544	0.6866347728654846	1.0000000000000004	0.9311142239717736	0.42880860858367253	1.3563023557676275
HLA-B*44:03	2.7	4.4	3	0.33349419631030824	0.6719343845252478	0.7301292880028664	1.17089311649197	0.1265464859053547	1.7427716582514778
HLA-C*17:01	2.7	1.3	1.8	0.7755390486759399	1.438289697012609	0.35655358131771064	0.6640514867773365	0.18949206936967947	0.46161850741403676
HLA-C*08:02	2.6	2.5	1.8	0.616165227019771	0.710608824560098	0.4524869537866109	0.6950483067849818	0.9999999999999999	0.9783071362757396
HLA-A*31:01	2.5	2.8	2	0.8073942799398071	0.900992875851984	0.7076313497699156	0.8116133839077215	0.9999999999999998	0.9008350447607413
HLA-B*39:01	2.5	1.9	2.2	0.8080266772270264	1.1694748718633188	0.8542166482907737	0.8944967367337843	0.6658168856304596	0.7648312301579363
HLA-B*40:02	2.5	1.9	2.6	0.63658962222119575	1.3875559488003868	0.8553783125747576	1.1143830471134593	0.8239919730890172	0.8030370214477554
HLA-B*57:01	2.5	1.6	2	0.7923060503034345	1.2771702582509263	0.7076313497699156	0.8116133839077215	0.5035693780032103	0.6353728478959517
HLA-B*14:02	2.3	2.2	1.8	0.7968065169593751	0.8145894226038831	0.5650679212714259	0.7663363960733284	1.0000000000000004	0.9408845647992417
HLA-B*35:03	2.3	1.6	2.6	0.46443020354453085	1.6700682471785608	0.8553491905138062	1.11571659252383	0.5020229154510724	0.6679116421235207
HLA-B*41:02	2.2	0.9	1.2	1.0000000000000002	1.2749223319655858	0.21281868001451174	0.5352757049161572	0.2244322189268298	0.41979740830400714
HLA-C*12:02	2.2	2.2	3	0.6569516445011591	1.2820912232200519	0.5840828225605557	1.2713678351106317	1.0000000000000002	0.9915439482872819
HLA-B*52:01	2.1	2.8	3.2	1	1.06397791467109	0.3609754990898691	1.4423790305562163	0.5110769758226893	1.3556128172382003
HLA-C*07:04	1.9	1.6	2.4	0.61215163420614	1.4104963194440634	0.6898733544000136	1.1832419071835802	0.9999999999999998	0.8387842164472477
HLA-B*49:01	1.8	1.3	2.6	0.30742952610835234	1.9328694110893643	0.4246528157351799	1.3811362419234778	0.7948666776540756	0.7144360708304993
HLA-B*50:01	1.5	1.6	1	0.5227240597993128	0.6327117026165556	0.47280410865920436	0.655203348280687	1.0000000000000002	1.0358514938470955
HLA-B*58:01	1.5	1.9	0.8	0.19915282992139186	0.4198142984323379	0.3172903612946616	0.5231778218273847	0.6115097164913705	1.2468280866634147
HLA-B*37:01	1.4	1.3	1.4	0.9999999999999999	1.1144809394891584	1.0000000000000002	0.9986487280601748	0.9999999999999999	0.8960493258757724
HLA-A*29:02	1.2	0.3	0.6	1	1.9121036589557001	0.3937389226811481	0.510890404228202	0.3061011391104666	0.2670722908220881
HLA-B*44:05	1.2	0.6	0.4	0.6443982608368333	0.6349246694099676	0.22893816508373735	0.3399805546912093	0.5302836107441372	0.5356750665166583
HLA-B*55:01	1.2	0.9	1.2	1.0000000000000002	1.2749223319655858	1	1.0275275951091116	0.9999999999999999	0.8058633449179056
HLA-A*02:05	1.1	0.9	0.8	0.6827476913734913	0.6354671028593497	0.5518132845626545	0.5694366163069227	0.9999999999999998	0.8963792780095361
HLA-B*27:02	1.1	0.3	1.2	0.25753176347117823	3.845266803269579	0.793286295051031	1.1429300760331178	0.3029950272926696	0.29708290536153414
HLA-B*35:02	1.1	1.6	0.6	0.273037243322481	0.37833089087699157	0.5517605009720331	0.5682914564288574	0.5449033570896791	1.5028056410547153
HLA-B*35:08	0.9	0.9	0.2	0.30486286531055656	0.2108156927019206	0.166663484213162	0.2126081240945228	1	1.0095157866449824
HLA-B*56:01	0.9	1.3	1	0.7414194069020339	0.7931690993362495	1.0000000000000002	1.0706518189106666	0.7441339341005481	1.3499507016457992
HLA-B*15:17	0.8	0.3	0.4	1	1.2727106362319842	0.49852258212081696	0.48731988524395753	0.690332475643511	0.3828754767870878
HLA-B*41:01	0.8	0.9	0.8	0.9999999999999999	0.8469543224036469	1	0.9781257259774159	0.7356055802711373	1.1549340474644174
HLA-C*14:02	0.8	2.2	2.4	0.9999999999999998	1.0924050595318482	0.028122832560449174	2.979910578922415	0.06778832580855491	2.7271669461824843
HLA-C*16:01	0.8	0	0.8	1	0	1	0.9781257259774159	1	0
HLA-A*29:01	0.7	0.6	1	0.7117271888712647	1.595104649956496	0.5463214129645808	1.430534020969917	0.9999999999999998	0.8967071438564785
HLA-B*48:01	0.7	0	0.2	1	0	0.43391537094861893	0.284106463085028	1	0
HLA-C*15:05	0.7	0.3	1	0.41340304497541425	3.1983101912914993	0.5463214129645808	1.430534020969917	0.6815082248025653	0.4471387239856126
HLA-B*07:05	0.6	0.3	1	0.41340304497541425	3.1983101912914993	0.5124583749128386	1.7183894941021751	1.0000000000000002	0.5371364476339155
HLA-A*66:01	0.5	0	0.4	1	0	1	0.8554952825250219	1	0
HLA-A*68:02	0.5	0.6	0.2	0.5635309978644866	0.31708814673226704	0.6573299383088543	0.4270838552604918	0.6647152830729123	1.3477360224242394
HLA-C*16:02	0.5	0.9	1	0.9999999999999999	1.0605374099208102	0.3029874424715807	2.1502666831912363	0.3965066467867746	2.0272583352851465
HLA-A*02:06	0.4	0.3	0.6	1	1.9121036589557001	0.6754653264738558	1.715499434275075	1	0.8970329430885966
HLA-A*03:02	0.4	0	0.2	1	0	1	0.5700218599893446	1	0
HLA-B*47:01	0.4	0.3	0.4	1	1.2727106362319842	0.9999999999999999	1.1417821653834717	1	0.8970329430885966
HLA-C*08:01	0.4	0	0.4	1	0	0.9999999999999999	1.1417821653834717	1	0
HLA-C*08:03	0.4	0	0.2	1	0	1	0.5700218599893446	1	0
HLA-C*16:04	0.4	0.6	0.2	0.5635309978644866	0.31708814673226704	1	0.5700218599893446	0.6166394424024204	1.79851985152737
HLA-B*27:14	0.2	0.3	0.2	1	0.635656407243035	0.9999999999999998	0.8557851776543451	0.9999999999999998	1.3466391616094093
HLA-B*40:06	0.2	0	0.2	1	0	0.9999999999999998	0.8557851776543451	1	0
HLA-A*02:17	0.1	0	0.4	1	0	0.5587207672706783	3.430486600230732	1	0
HLA-B*15:12	0.1	0	0.2	1	0	1	1.7126325486799352	1	0
HLA-B*15:18	0.1	0	0.2	1	0	1	1.7126325486799352	1	0
HLA-B*18:03	0.1	0.9	0	1	0	1	0	0.063019987717296	8.125352356577725
HLA-B*39:06	0.1	0	0.6	1	0	0.14473757411680574	5.154682636663279	1	0
HLA-B*45:01	0.1	0	0.2	1	0	1	1.7126325486799352	1	0
HLA-B*51:07	0.1	0.6	0	1	0	1	0	0.1801307749984717	5.402145664985766
HLA-C*15:04	0.1	0	0.2	1	0	1	1.7126325486799352	1	0
HLA-A*02:07	0	0	0.2	1	0	1	0	NA	NA
HLA-A*26:08	0	0.3	0	1	0	NA	NA	1	0
HLA-A*68:12	0	0.3	0	1	0	NA	NA	1	0
HLA-B*07:04	0	0	0.2	1	0	1	0	NA	NA
HLA-B*07:17	0	0.3	0	1	0	NA	NA	1	0
HLA-B*13:01	0	0	0.2	1	0	1	0	NA	NA
HLA-B*14:01	0	0.6	0	1	0	NA	NA	1	0
HLA-B*15:02	0	0	0.2	1	0	1	0	NA	NA
HLA-B*15:08	0	0	0.4	1	0	1	0	NA	NA
HLA-B*27:07	0	0.3	0	1	0	NA	NA	1	0
HLA-B*39:24	0	0	0.2	1	0	1	0	NA	NA
HLA-B*42:05	0	0.3	0	1	0	NA	NA	1	0
HLA-B*44:27	0	0.9	0	1	0	NA	NA	1	0
HLA-B*46:01	0	0	0.2	1	0	1	0	NA	NA
HLA-B*51:09	0	0	0.2	1	0	1	0	NA	NA
HLA-B*53:01	0	0.3	0	1	0	NA	NA	1	0
HLA-B*54:01	0	0.3	0	1	0	NA	NA	1	0
HLA-B*55:02	0	0.6	0	1	0	NA	NA	1	0
HLA-C*04:09	0	0.3	0	1	0	NA	NA	1	0
HLA-C*04:10	0	0.3	0	1	0	NA	NA	1	0
HLA-C*06:21	0	0.3	0	1	0	NA	NA	1	0
HLA-A*01:02	0.2	0	0	NA	NA	1	0	1	0
HLA-A*24:03	0.2	0	0	NA	NA	1	0	1	0
HLA-A*30:02	0.2	0	0	NA	NA	1	0	1	0
HLA-A*30:04	0.2	0	0	NA	NA	1	0	1	0
HLA-A*31:08	0.2	0	0	NA	NA	1	0	1	0
HLA-B*15:03	0.2	0	0	NA	NA	1	0	1	0
HLA-B*51:05	0.2	0	0	NA	NA	1	0	1	0
HLA-A*01:03	0.1	0	0	NA	NA	1	0	1	0
HLA-A*02:02	0.1	0	0	NA	NA	1	0	1	0
HLA-A*02:12	0.1	0	0	NA	NA	1	0	1	0
HLA-A*68:24	0.1	0	0	NA	NA	1	0	1	0
HLA-B*44:04	0.1	0	0	NA	NA	1	0	1	0
HLA-B*57:03	0.1	0	0	NA	NA	1	0	1	0
HLA-B*73:01	0.1	0	0	NA	NA	1	0	1	0

## Sheet: Table_S3 (2)
Allele	Population	Wave 1	Wave 3	p.w3.w1	or.w3.w1	p.w3.pop	or.w3.pop	p.w1.pop	or.w1.pop
HLA-A*01:01	13.3	17.3	9.2	0.0015035062480295946	0.4888694729094345	0.030868573607360245	0.6631897176710476	0.10107514544721137	1.357048491969216
HLA-C*07:02	12.1	7.5	14	0.0184172241037732	1.8417653752160636	0.6640021360418469	1.0842118696589191	0.03148998733271093	0.5885400846955178
HLA-C*15:02	2.3	3.5	1	0.018281191501441717	0.2823554520776511	0.09430522418852066	0.42245403147767846	0.3068779757594347	1.4971618958227386
HLA-A*26:01	5.1	3.5	7	0.041727380610757286	2.039033664516175	0.1392447777730077	1.4476322492105045	0.424805446683128	0.7097841508347138
HLA-C*03:02	0.9	1.9	0.4	0.061480659929100366	0.20923031543668288	0.34000401346343595	0.42593336612534066	0.2238746538770463	2.037127746614756
HLA-A*30:01	2.2	2.8	1.2	0.11024429131791022	0.41746448691500465	0.21281868001451174	0.5352757049161572	0.5238502387772076	1.282818126377336
HLA-A*33:01	1.6	2.2	0.8	0.11944358927847007	0.358758568916424	0.22750700918938122	0.48525251925598395	0.6199977294493666	1.3533261252115671
HLA-A*33:03	1.1	1.9	0.6	0.09773317407413629	0.31433872316612793	0.5517605009720331	0.5682914564288574	0.2531103418864277	1.808746523197036
HLA-C*06:02	11.2	13.2	9.2	0.10100102529955868	0.6842716011354822	0.3981331998252843	0.8465310393409957	0.2949404651583826	1.2373936509460002
HLA-A*02:01	24.4	25.5	28.4	0.39655020702017496	1.1724699108823684	0.25503983124888585	1.1670444554380681	1.0000000000000013	0.9953011621409402
HLA-A*03:01	13.3	11.6	13.8	0.5088535935234025	1.1733108786119457	0.9320563174669257	1.0231968810715828	0.5456362011158316	0.8719750530663926
HLA-C*07:01	12.6	11.9	12	0.9999999999999998	1.0181603139925903	0.7261632523352752	0.9333700524383315	0.7588218758102303	0.9167288538943601
HLA-C*04:01	12.5	13.5	10.8	0.25649421071587464	0.7672497519813591	0.4730684206041398	0.8652480198183305	0.544285465845722	1.1278407685299534
HLA-C*12:03	12	13.2	14.6	0.5922893220653677	1.1394433427608692	0.26146325850687524	1.2178670631782142	0.757359810127668	1.0687393305087947
HLA-A*24:02	11.8	9.4	11.6	0.6352792420962098	1.1509082285352439	0.8567605034912191	0.9631263229494013	0.4564317336107786	0.8367947441825263
HLA-B*07:02	10.9	6.3	11	0.11695337387194746	1.5728671051817733	0.706589401790535	0.9158004739188526	0.04041981738608488	0.5821513192257625
HLA-B*08:01	7	7.9	6.6	0.48171887686597736	0.8033126839881025	0.737462519126312	0.9091134068958286	0.6135617730757005	1.1318328833774018
HLA-B*44:02	7	4.1	6.8	0.16079835971475953	1.660466481763559	0.9110287076065463	0.9554364018005561	0.07658691975795827	0.5752886952950195
HLA-B*18:01	6.9	7.5	9	0.5132939001779584	1.2358056636498171	0.20342905778883352	1.3060195097055423	0.7979574950982526	1.0567387140361562
HLA-B*35:01	6.3	4.7	5	1.0000000000000002	1.0630878979128233	0.4661580884053107	0.8118793716903334	0.3998061328489096	0.7637063916571767
HLA-C*02:02	5.8	4.4	6	0.4117513190292754	1.3925800673074824	0.9999999999999998	1.0216336409498987	0.3737670847682412	0.7335517729863402
HLA-B*13:02	5.5	7.2	5	0.1660795734264539	0.6484335016959161	0.7038154078394635	0.8886611879477346	0.26355779851429384	1.3707946472706023
HLA-B*51:01	5.1	7.9	5.8	0.312555861938976	0.7519650222578403	0.5332773164140853	1.1625530781954632	0.11816156793126993	1.546165256320941
HLA-C*03:04	5.1	6.9	5.6	0.3604611336381119	0.7414349688981654	0.7977906369588273	1.0649211308311717	0.19359724288242391	1.4364609523279388
HLA-A*11:01	5	5.7	6.6	0.5500412843730115	1.2466788302873777	0.223718395619736	1.3357101007119143	0.8813902198115934	1.0713369933371082
HLA-B*38:01	4.8	4.4	6.4	0.34539917478536375	1.4377251372547484	0.20391739695004116	1.3838443891134684	1.0000000000000002	0.9624411104881156
HLA-C*05:01	4.8	2.5	4	0.32512670779176106	1.613693590021366	0.5874043301493082	0.8490285675644583	0.13405009875519605	0.5260541327154015
HLA-A*25:01	4.2	6.3	7.4	0.4798689022172518	1.2530431491609977	0.011646002898632784	1.8714073698206268	0.20840098978914398	1.4932157787632876
HLA-C*03:03	3.7	3.1	2.8	0.8328869578525673	0.8873765246094414	0.5282357582216797	0.7913702458991636	0.8576350768165621	0.8918619968369931
HLA-B*15:01	3.6	4.1	3.8	0.8546379620665115	0.9268427562251244	0.8819311792516963	1.0511897478375571	0.7301700013305301	1.1341811275738292
HLA-C*01:02	3.4	5.7	4.4	0.48845955768948807	0.7847691557390428	0.5494690076033659	1.1930200850445705	0.2291626597094508	1.5203294417380446
HLA-A*68:01	3.3	1.3	1.4	0.9999999999999999	1.1144809394891584	0.04918489035661536	0.42011097306730794	0.06898457267714231	0.3769670021247895
HLA-A*32:01	3.2	2.8	3.2	0.8374120591197839	1.1348450308503157	0.9999999999999999	1.0149927387427629	0.8512352697843886	0.89436756474021
HLA-B*27:05	3	3.8	3	0.6889354737555803	0.8605210642786363	0.9999999999999999	1.0268009203691895	0.7030783683535405	1.193241679010581
HLA-B*40:01	3	5.7	2.6	0.021077765400423956	0.4111411880954626	0.6095164070164543	0.7867577683883156	0.0552618530824428	1.9142899969011014
HLA-A*23:01	2.7	3.5	2.4	0.39135485638022544	0.6866347728654846	1.0000000000000004	0.9311142239717736	0.42880860858367253	1.3563023557676275
HLA-B*44:03	2.7	4.4	3	0.33349419631030824	0.6719343845252478	0.7301292880028664	1.17089311649197	0.1265464859053547	1.7427716582514778
HLA-C*17:01	2.7	1.3	1.8	0.7755390486759399	1.438289697012609	0.35655358131771064	0.6640514867773365	0.18949206936967947	0.46161850741403676
HLA-C*08:02	2.6	2.5	1.8	0.616165227019771	0.710608824560098	0.4524869537866109	0.6950483067849818	0.9999999999999999	0.9783071362757396
HLA-A*31:01	2.5	2.8	2	0.8073942799398071	0.900992875851984	0.7076313497699156	0.8116133839077215	0.9999999999999998	0.9008350447607413
HLA-B*39:01	2.5	1.9	2.2	0.8080266772270264	1.1694748718633188	0.8542166482907737	0.8944967367337843	0.6658168856304596	0.7648312301579363
HLA-B*40:02	2.5	1.9	2.6	0.63658962222119575	1.3875559488003868	0.8553783125747576	1.1143830471134593	0.8239919730890172	0.8030370214477554
HLA-B*57:01	2.5	1.6	2	0.7923060503034345	1.2771702582509263	0.7076313497699156	0.8116133839077215	0.5035693780032103	0.6353728478959517
HLA-B*14:02	2.3	2.2	1.8	0.7968065169593751	0.8145894226038831	0.5650679212714259	0.7663363960733284	1.0000000000000004	0.9408845647992417
HLA-B*35:03	2.3	1.6	2.6	0.46443020354453085	1.6700682471785608	0.8553491905138062	1.11571659252383	0.5020229154510724	0.6679116421235207
HLA-B*41:02	2.2	0.9	1.2	1.0000000000000002	1.2749223319655858	0.21281868001451174	0.5352757049161572	0.2244322189268298	0.41979740830400714
HLA-C*12:02	2.2	2.2	3	0.6569516445011591	1.2820912232200519	0.5840828225605557	1.2713678351106317	1.0000000000000002	0.9915439482872819
HLA-B*52:01	2.1	2.8	3.2	1	1.06397791467109	0.3609754990898691	1.4423790305562163	0.5110769758226893	1.3556128172382003
HLA-C*07:04	1.9	1.6	2.4	0.61215163420614	1.4104963194440634	0.6898733544000136	1.1832419071835802	0.9999999999999998	0.8387842164472477
HLA-B*49:01	1.8	1.3	2.6	0.30742952610835234	1.9328694110893643	0.4246528157351799	1.3811362419234778	0.7948666776540756	0.7144360708304993
HLA-B*50:01	1.5	1.6	1	0.5227240597993128	0.6327117026165556	0.47280410865920436	0.655203348280687	1.0000000000000002	1.0358514938470955
HLA-B*58:01	1.5	1.9	0.8	0.19915282992139186	0.4198142984323379	0.3172903612946616	0.5231778218273847	0.6115097164913705	1.2468280866634147
HLA-B*37:01	1.4	1.3	1.4	0.9999999999999999	1.1144809394891584	1.0000000000000002	0.9986487280601748	0.9999999999999999	0.8960493258757724
HLA-A*29:02	1.2	0.3	0.6	1	1.9121036589557001	0.3937389226811481	0.510890404228202	0.3061011391104666	0.2670722908220881
HLA-B*44:05	1.2	0.6	0.4	0.6443982608368333	0.6349246694099676	0.22893816508373735	0.3399805546912093	0.5302836107441372	0.5356750665166583
HLA-B*55:01	1.2	0.9	1.2	1.0000000000000002	1.2749223319655858	1	1.0275275951091116	0.9999999999999999	0.8058633449179056
HLA-A*02:05	1.1	0.9	0.8	0.6827476913734913	0.6354671028593497	0.5518132845626545	0.5694366163069227	0.9999999999999998	0.8963792780095361
HLA-B*27:02	1.1	0.3	1.2	0.25753176347117823	3.845266803269579	0.793286295051031	1.1429300760331178	0.3029950272926696	0.29708290536153414
HLA-B*35:02	1.1	1.6	0.6	0.273037243322481	0.37833089087699157	0.5517605009720331	0.5682914564288574	0.5449033570896791	1.5028056410547153
HLA-B*35:08	0.9	0.9	0.2	0.30486286531055656	0.2108156927019206	0.166663484213162	0.2126081240945228	1	1.0095157866449824
HLA-B*56:01	0.9	1.3	1	0.7414194069020339	0.7931690993362495	1.0000000000000002	1.0706518189106666	0.7441339341005481	1.3499507016457992
HLA-B*15:17	0.8	0.3	0.4	1	1.2727106362319842	0.49852258212081696	0.48731988524395753	0.690332475643511	0.3828754767870878
HLA-B*41:01	0.8	0.9	0.8	0.9999999999999999	0.8469543224036469	1	0.9781257259774159	0.7356055802711373	1.1549340474644174
HLA-C*14:02	0.8	2.2	2.4	0.9999999999999998	1.0924050595318482	0.028122832560449174	2.979910578922415	0.06778832580855491	2.7271669461824843
HLA-C*16:01	0.8	0	0.8	1	0	1	0.9781257259774159	1	0
HLA-A*29:01	0.7	0.6	1	0.7117271888712647	1.595104649956496	0.5463214129645808	1.430534020969917	0.9999999999999998	0.8967071438564785
HLA-B*48:01	0.7	0	0.2	1	0	0.43391537094861893	0.284106463085028	1	0
HLA-C*15:05	0.7	0.3	1	0.41340304497541425	3.1983101912914993	0.5463214129645808	1.430534020969917	0.6815082248025653	0.4471387239856126
HLA-B*07:05	0.6	0.3	1	0.41340304497541425	3.1983101912914993	0.5124583749128386	1.7183894941021751	1.0000000000000002	0.5371364476339155
HLA-A*66:01	0.5	0	0.4	1	0	1	0.8554952825250219	1	0
HLA-A*68:02	0.5	0.6	0.2	0.5635309978644866	0.31708814673226704	0.6573299383088543	0.4270838552604918	0.6647152830729123	1.3477360224242394
HLA-C*16:02	0.5	0.9	1	0.9999999999999999	1.0605374099208102	0.3029874424715807	2.1502666831912363	0.3965066467867746	2.0272583352851465
HLA-A*02:06	0.4	0.3	0.6	1	1.9121036589557001	0.6754653264738558	1.715499434275075	1	0.8970329430885966
HLA-A*03:02	0.4	0	0.2	1	0	1	0.5700218599893446	1	0
HLA-B*47:01	0.4	0.3	0.4	1	1.2727106362319842	0.9999999999999999	1.1417821653834717	1	0.8970329430885966
HLA-C*08:01	0.4	0	0.4	1	0	0.9999999999999999	1.1417821653834717	1	0
HLA-C*08:03	0.4	0	0.2	1	0	1	0.5700218599893446	1	0
HLA-C*16:04	0.4	0.6	0.2	0.5635309978644866	0.31708814673226704	1	0.5700218599893446	0.6166394424024204	1.79851985152737
HLA-B*27:14	0.2	0.3	0.2	1	0.635656407243035	0.9999999999999998	0.8557851776543451	0.9999999999999998	1.3466391616094093
HLA-B*40:06	0.2	0	0.2	1	0	0.9999999999999998	0.8557851776543451	1	0
HLA-A*02:17	0.1	0	0.4	1	0	0.5587207672706783	3.430486600230732	1	0
HLA-B*15:12	0.1	0	0.2	1	0	1	1.7126325486799352	1	0
HLA-B*15:18	0.1	0	0.2	1	0	1	1.7126325486799352	1	0
HLA-B*18:03	0.1	0.9	0	1	0	1	0	0.063019987717296	8.125352356577725
HLA-B*39:06	0.1	0	0.6	1	0	0.14473757411680574	5.154682636663279	1	0
HLA-B*45:01	0.1	0	0.2	1	0	1	1.7126325486799352	1	0
HLA-B*51:07	0.1	0.6	0	1	0	1	0	0.1801307749984717	5.402145664985766
HLA-C*15:04	0.1	0	0.2	1	0	1	1.7126325486799352	1	0
HLA-A*02:07	0	0	0.2	1	0	1	0	NA	NA
HLA-A*26:08	0	0.3	0	1	0	NA	NA	1	0
HLA-A*68:12	0	0.3	0	1	0	NA	NA	1	0
HLA-B*07:04	0	0	0.2	1	0	1	0	NA	NA
HLA-B*07:17	0	0.3	0	1	0	NA	NA	1	0
HLA-B*13:01	0	0	0.2	1	0	1	0	NA	NA
HLA-B*14:01	0	0.6	0	1	0	NA	NA	1	0
HLA-B*15:02	0	0	0.2	1	0	1	0	NA	NA
HLA-B*15:08	0	0	0.4	1	0	1	0	NA	NA
HLA-B*27:07	0	0.3	0	1	0	NA	NA	1	0
HLA-B*39:24	0	0	0.2	1	0	1	0	NA	NA
HLA-B*42:05	0	0.3	0	1	0	NA	NA	1	0
HLA-B*44:27	0	0.9	0	1	0	NA	NA	1	0
HLA-B*46:01	0	0	0.2	1	0	1	0	NA	NA
HLA-B*51:09	0	0	0.2	1	0	1	0	NA	NA
HLA-B*53:01	0	0.3	0	1	0	NA	NA	1	0
HLA-B*54:01	0	0.3	0	1	0	NA	NA	1	0
HLA-B*55:02	0	0.6	0	1	0	NA	NA	1	0
HLA-C*04:09	0	0.3	0	1	0	NA	NA	1	0
HLA-C*04:10	0	0.3	0	1	0	NA	NA	1	0
HLA-C*06:21	0	0.3	0	1	0	NA	NA	1	0
HLA-A*01:02	0.2	0	0	NA	NA	1	0	1	0
HLA-A*24:03	0.2	0	0	NA	NA	1	0	1	0
HLA-A*30:02	0.2	0	0	NA	NA	1	0	1	0
HLA-A*30:04	0.2	0	0	NA	NA	1	0	1	0
HLA-A*31:08	0.2	0	0	NA	NA	1	0	1	0
HLA-B*15:03	0.2	0	0	NA	NA	1	0	1	0
HLA-B*51:05	0.2	0	0	NA	NA	1	0	1	0
HLA-A*01:03	0.1	0	0	NA	NA	1	0	1	0
HLA-A*02:02	0.1	0	0	NA	NA	1	0	1	0
HLA-A*02:12	0.1	0	0	NA	NA	1	0	1	0
HLA-A*68:24	0.1	0	0	NA	NA	1	0	1	0
HLA-B*44:04	0.1	0	0	NA	NA	1	0	1	0
HLA-B*57:03	0.1	0	0	NA	NA	1	0	1	0
HLA-B*73:01	0.1	0	0	NA	NA	1	0	1	0
