# Supplementary material for: HLA-A*01:01 allele diminishing in COVID-19 patients population associated with non-structural epitope abundance in CD8+ T-cell repertoire
Source: PeerJ. 2023 Jan 18;11:e14707. doi: 10.7717/peerj.14707 (PMC9864130; doi:10.7717/peerj.14707)
Supplement: Supplemental Information 5 [file peerj-11-14707-s005.xlsx]

## Sheet: Sheet1
Supplementary table S5:
T cell response to MHC-I epitopes in carriers of HLA-A*01:01 and HLA-A*02:01 alleles.
	HLA-A*01:01					HLA-A*02:01
Peptide	FN.A01	FP.A01	TN.A01	TP.A01	NA.A01	FN.A02	FP.A02	TN.A02	TP.A02	NA.A02
TTDPSFLGRY	1	0	0	12	0	0	0	4	0	11
CTDDNALAYY	8	0	0	5	0	0	0	0	0	15
ALWEIQQVV	0	1	8	0	4	9	0	0	6	0
GTDLEGNFY	10	0	0	3	0	0	0	1	0	14
YLFDESGEFKL	0	0	7	0	6	12	0	0	3	0
FLLNKEMYL	0	0	13	0	0	13	0	0	2	0
HTTDPSFLGRY	1	0	0	12	0	0	0	2	0	13
NTCDGTTFTY	12	0	0	1	0	0	0	2	0	13
PTDNYITTY	4	0	0	9	0	0	0	3	0	12
FTYASALWEI	0	0	7	0	6	2	0	0	0	13
NMLRIMASL	0	0	6	0	7	15	0	0	0	0
RQLLFVVEV	0	0	9	0	4	15	0	0	0	0
YLDAYNMMI	0	0	13	0	0	15	0	0	0	0
DTDFVNEFY	7	0	0	6	0	0	1	2	0	12
KLWAQCVQL	0	0	4	0	9	10	0	0	5	0
FN.A01/A02 - False negetive; FP.A01/A02 - False positive; TN.A01/A02 - True negative; TP.A01/A02 - True positive
